# Supplementary material for: Valorization of Juglans regia Leaves as Cosmeceutical Ingredients: Bioactivity Evaluation and Final Formulation Development
Source: Antioxidants (Basel). 2022 Mar 30;11(4):677. doi: 10.3390/antiox11040677 (PMC9031312; doi:10.3390/antiox11040677)
Supplement: Supplementary file 1 [file antioxidants-11-00677-s001.zip]

Archive with 1 entries (1 files):
- antioxidants-1635938-supplementary.pdf
